# Supplementary material for: Alteration of corneal biomechanical properties in patients with dry eye disease
Source: PLoS One. 2021 Jul 12;16(7):e0254442. doi: 10.1371/journal.pone.0254442 (PMC8274861; doi:10.1371/journal.pone.0254442)
Supplement: S1 File — (XLSX) [file pone.0254442.s001.xlsx]

## Sheet: Sheet1
Age	sex	OSDI	Corneal staining	Conjunctival staining	TBUT	Schirmer	SE	IOP	CCT	A1T	A1V	A1L	A2T	A2V	A2L	HC-DA	HC-radius	HC-OD	HC-time
61	0	52.0833	0	0	7.33333	33	3	12	612	6.9	0.14	2.43	21.32	-0.27	1.99	1.11	8.12	5.03	16.86
67	1	22.7273	0	2	7.66667	41	1.75	15	596	6.74	0.14	2.58	21.29	-0.29	2.01	1.11	7.89	5.25	16.63
62	0	0	0	0	7.33333	24	0.75	14	545	6.8	0.15	2.01	21.4	-0.3	1.42	1.26	7.8	5.12	18.02
62	0	20.4545	0	2	7.66667	27	1.5	14	549	6.98	0.13	2.33	21.26	-0.27	1.89	1.06	7.07	4.79	17.09
63	1	13.8889	3	4	6.33333	5	-4.75	14	551	6.73	0.16	2.51	21.66	-0.31	2.03	1.17	8.58	5.49	16.4
66	0	6.81818	0	1	7	15	-0.625	12	579	7.15	0.11	2.34	20.65	-0.26	1.97	1.02	7.46	4.98	16.17
71	0	4.54545	0	0	6.66667	21	1	9	533	6.68	0.16	2.69	21.93	-0.32	1.76	1.32	7.05	5.43	17.56
66	0	22.7273	0	0	7.33333	18	1.25	13	543	6.92	0.15	2.88	21.53	-0.29	2.09	1.25	6.44	5.19	16.86
64	0	52.2727	0	0	6.66667	9	1	12	513	6.67	0.16	2.05	21.58	-0.32	1.49	1.19	6.43	5.25	16.63
72	0	12.5	0	2	5.33333	18	-3.75	14	612	7.07	0.14	1.92	21.48	-0.28	1.95	1.28	7.33	5.12	17.79
63	0	10.4167	0	0	5.66667	10	1.75	14	552	6.78	0.16	2.18	21.57	-0.31	2.13	1.14	7.75	5.11	16.86
62	1	20	1	8	5.66667	23	2.25	10	522	6.49	0.16	2.55	21.78	-0.34	1.66	1.19	7.56	5.6	16.63
67	0	18.75	0	1	6.66667	42	-2.5	9	560	6.42	0.17	1.82	21.94	-0.36	1.89	1.29	5.22	5.2	16.86
62	0	2.5	0	0	5.66667	29	-0.75	11	536	6.62	0.17	1.83	21.9	-0.32	1.57	1.23	7.34	5.41	16.86
67	1	2.77778	1	8	5.66667	5	1.5	12	578	6.68	0.17	2.07	22.15	-0.35	1.65	1.26	8.36	5.57	16.86
64	1	2.08333	0	0	5.66667	4	-3.25	13	511	6.88	0.16	1.92	21.43	-0.29	1.6	1.11	6.72	5.18	16.17
61	0	50	0	1	5.33333	14	2.875	17.4	508	6.51	0.16	2.7	21.19	-0.29	1.79	1.22	5.67	4.66	17.09
69	0	17.5	1	0	7.33333	12	0.5	19.5	623	7.14	0.15	2.7	21.45	-0.28	1.89	1.17	6.85	4.98	16.86
68	0	2.27273	0	0	4.66667	17	0.375	14	578	6.71	0.16	2.52	21.84	-0.3	1.2	1.24	6.76	5.42	17.09
77	0	30	0	0	5	13	0.875	14	510	6.78	0.14	2.02	21.36	-0.26	1.5	1.15	6.89	5.13	16.86
65	0	37.5	0	0	5.33333	12	2	14	534	6.41	0.16	1.86	21.4	-0.34	1.14	1.27	6.34	5.33	16.86
64	1	10.4167	0	0	5.33333	19	-1.875	13	549	6.64	0.16	1.83	21.71	-0.31	1.81	1.25	6.42	5.29	16.86
71	1	35.4167	3	4	4.66667	32	2	12	522	6.77	0.17	2.25	21.53	-0.29	2.08	1.19	6.94	5.31	16.86
60	0	40.9091	0	8	5	1	0.25	14	541	6.49	0.16	2.8	21.8	-0.36	1.1	1.29	6.99	5.49	16.4
69	0	2.08333	0	2	3.66667	9	0.25	10	491	6.61	0.14	1.81				1.08	6.27	4.74	15.71
63	0	0	1	2	5.33333	4	3.125	17	550	7.35	0.13	2.6	20.81	-0.28	2	0.99	7.84	5.03	15.94
68	1	27.0833	0	0	5	10	-1.375	10	533	6.45	0.16	2.58	21.84	-0.33	1.66	1.24	6.85	5.49	16.86
66	0	15.9091	1	5	4.66667	19	-0.25	18	541	7.33	0.12	2.27	21.09	-0.26	1.99	1.13	7.27	4.79	17.09
64	0	3.125	1	0	5.33333	21	-0.125	14	548	6.47	0.17	1.8	21.99	-0.3	2.05	1.21	6.96	5.38	16.63
67	1	18.75	0	5	4.66667	16	missing	13	558	6.86	0.13	1.84	21.19	-0.23	2.2	1.05	6.26	4.85	16.17
67	0	12.5	0	0	5.33333	9	1.25	14	578	6.72	0.14	2.62	21.5	-0.28	2.02	1.1	7.44	5.01	17.32
66	1	4.54545	1	0	5.33333	9	-3.375	13	577	6.62	0.17	1.84	21.86	-0.3	2.38	1.37	6.38	5.25	16.86
65	1	18.1818	2	4	4.66667	26	2.5	11	539	6.47	0.15	2.59	21.83	-0.25	2.12	1.16	7.05	5.35	17.56
60	1	16.6667	0	0	4.66667	0	0.125	12	573	7.14	0.13	2.71	21.29	-0.29	2.16	1.07	7.77	5.11	17.32
65	0	22.5	1	5	4	14	1	14	501	6.78	0.14	2.48	21.62	-0.26	1.7	1.31	8.33	5.45	17.56
65	0	11.3636	0	0	4.66667	30	0.625	16.8	579	7.1	0.13	2.43	21.16	-0.23	2.72	1.03	8.36	4.83	16.86
62	0	77.2727	0	0	4	6	3.25	12	519	6.63	0.15	1.87	21.79	-0.3	2.03	1.27	6.22	5.1	17.56
66	1	0	0	0	3	20	2.75	12	505	6.39	0.16	1.88	21.81	-0.33	1.14	1.22	6.95	5.56	16.4
67	0	31.8182	0	0	3	16	3	16	532	6.98	0.14	2.74	21.12	-0.27	1.63	1.14	6.94	5.11	17.09
65	0	45.8333	1	0	3	2	1.25	11	530	6.33	0.17	2.03	22.68	-0.34	2.08	1.45	6.33	5.43	18.25
66	0	0	1	1	3.33333	23	-1	17	574	7.33	0.12	2.43	21.01	-0.29	1.9	1.02	7.12	4.96	16.86
68	0	4.16667	0	2	3	25	2.375	17	524	6.72	0.16	2.59	21.5	-0.28	2.03	1.23	6.44	4.89	16.63
66	0	16.6667	1	0	2.66667	12	1.125	16	521	6.84	0.15	1.83	21.38	-0.28	2.1	1.13	7.21	5.1	16.63
68	0	20	2	0	3.33333	20	2.125	13	573	7.16	0.12	2.67	21.4	-0.26	2.76	1.14	6.35	4.53	17.56
62	0	18.75	2	2	3.66667	7	2	14	555	6.86	0.14	1.89	21.23	-0.27	1.72	1.2	6.49	4.9	16.86
67	0	52.2727	1	0	2.66667	15	1.75	14	508	6.9	0.15	1.77	21.34	-0.25	1.98	1.15	5.44	4.59	17.32
62	0	2.27273	1	1	3	19	1.75	13	539	6.5	0.17	2.32	22.43	-0.32	1.98	1.28	6.16	5.15	17.56
71	1	4.54545	2	0	3.66667	4	2	13	580	6.74	0.16	2.63	21.48	-0.31	1.98	1.19	8.33	5.12	16.86
67	1	10.4167	2	0	3	17	0.875	11	524	6.7	0.15	2.79	21.26	-0.29	1.91	1.08	7.41	5.22	16.86
70	1	5	0	0	3.66667	23	0.625	17	637	6.89	0.16	2.07	21.86	-0.33	1.85	1.14	8.37	5.28	16.63
65	1	18.1818	0	0	2.66667	12	missing	14	550	6.37	0.17	1.81	21.99	-0.35	2.13	1.38	6.29	5.14	16.86
69	0	4.16667	0	0	2.66667	7	1.625	10	575	6.46	0.18	1.88	22	-0.32	2.17	1.39	5.9	5.12	17.32
69	0	8.33333	3	9	3	20	1.125	9	535	6.54	0.17	2.23	21.96	-0.34	1.95	1.36	5.74	5.29	17.09
61	0	4.16667	0	0	4.33333	10	1.5	10	485	6.33	0.18	2.05	22.3	-0.31	1.19	1.22	6.91	5.61	16.4
65	1	5.55556	1	0	3	8	1.625	10	544	6.38	0.17	1.89	22.04	-0.31	1.17	1.27	7.83	5.57	17.56
63	0	13.8889	0	0	2.66667	3	1.875	13	641	6.86	0.24	2.36	21.64	-0.29	1.66	1.09	8.42	5.01	17.56
64	1	6.25	4	2	3	3	2.5	11	553	6.47	0.17	1.97	21.71	-0.28	1.78	1.2	6.91	5.22	16.86
71	0	20	4	0	2.33333	12	1.5	16	522	7	0.13	2.19	21.03	-0.26	1.98	1.16	7.86	5.04	16.63
64	0	2.27273	0	0	2.33333	14	-1	14	545	7.06	0.13	2.22	21.23	-0.25	1.95	1.01	8.76	5.01	16.63
61	1	8.33333	2	0	2.33333	12	0.125	10	557	6.66	0.17	1.89	21.75	-0.29	2.13	1.31	7.25	5.49	16.4
70	0	19.4444	2	0	1.33333	23	-0.875	14	537	6.71	0.16	2.43	21.33	-0.3	2.09	1.17	6.51	5.01	16.86
64	0	15	1	0	9.66667	7	-2.125	10	547	6.75	0.15	2.48	21.35	-0.31	2.08	1.15	7.42	5.43	16.86
69	1	0	2	0	9	13	0	10	602	6.52	0.17	2.33	22.01	-0.32	2.67	1.3	8.06	5.43	16.63
66	0	20	0	0	10	45	0.75	12	555	6.94	0.13	2.69	20.99	-0.26	1.96	1.06	8.62	5.07	17.09
67	1	20.8333	0	0	10	18	-2.25	10	488	6.3	0.16	2.19	21.72	-0.33	2.08	1.34	7.13	5.43	16.86
67	0	17.5	0	0	8.33333	33	2.125	14	579	7.01	0.15	2.12	21.35	-0.27	1.95	1.15	6.98	4.68	17.56
63	0	22.2222	0	0	10	36	2.375	20	526	8.49	0.11	2.17	21.88	-0.19	2.57	0.89	6.65	4.13	18.25
74	1	12.5	0	1	10	10	-2.5	10	535	6.61	0.18	1.85	22.15	-0.3	1.7	1.22	6.68	5.28	16.86
71	1	6.25	0	2	9.66667	37	1.25	16	532	7.38	0.11	2.74	20.67	-0.28	1.57	1.08	6.87	4.82	17.56
66	0	29.5455	0	0	10	11	1.625	15	554	7.02	0.15	2.03	21.47	-0.28	1.9	1.1	7.71	5.05	17.56
64	0	4.16667	0	0	10	9	missing	12.6	560	6.75	0.16	2.52	20.8	-0.26	2.58	1.27	6.55	4.93	17.32
65	0	9.375	0	0	10	22	2.25	12	528	6.8	0.15	1.99	21.93	-0.26	1.72	1.14	8.39	5.32	17.56
61	0	9.09091	0	0	9.33333	20	1.75	15	536	6.4	0.17	1.82	21.6	-0.34	1.1	1.14	6.67	5.18	16.63
69	0	9.09091	0	0	7.33333	23	-1.625	12	551	6.85	0.13	2.47	20.89	-0.3	1.52	1.13	6.38	4.94	16.4
61	1	6.25	0	0	10	8	1.75	14	517	6.67	0.16	1.81	21.63	-0.26	1.68	1.13	7.99	5.26	17.32
63	0	31.25	1	1	9.66667	20	0	11	540	6.57	0.17	1.95	21.98	-0.32	2.05	1.41	6.16	5.35	16.86
67	1	18.1818	0	1	9.66667	28	3.75	11	611	6.66	0.16	1.87	21.86	-0.32	1.67	1.19	6.92	4.97	17.56
72	1	33.3333	0	0	8.66667	39	1.5	8	499	6.45	0.18	1.83	22.19	-0.32	1.92	1.44	7.28	5.7	17.09
63	0	0	0	2	8.66667	33	-4.125	12	543	6.8	0.16	2.31	21.28	-0.32	2.07	1.17	7.93	5.46	16.63
67	0	9.375	0	3	9.5	12	0.75	16	571	6.82	0.16	1.94	21.5	-0.32	2.03	1.16	6.86	5.27	16.4
69	1	12.5	0	0	8.33333	32	2.75	9	582	6.29	0.17	2.67	22.09	-0.4	2.43	1.35	7.27	5.67	17.09
